# Supplementary material for: Understanding the Reproductive Biology of Angelonia integerrima Spreng. (Plantaginaceae), a Native Southern Brazilian Plant with Horticulturally Desirable Traits
Source: Plants (Basel). 2025 Feb 21;14(5):663. doi: 10.3390/plants14050663 (PMC11901867; doi:10.3390/plants14050663)
Supplement: Supplementary file 1 [file plants-14-00663-s001.zip]

Archive with 1 entries (1 files):
- plants-3451636-supplementary.mp4
